# Supplementary material for: Effect of Sucrose on the Rheology and 3D Printability of Pregelatinized Rice Flour Paste
Source: Foods. 2025 Mar 23;14(7):1107. doi: 10.3390/foods14071107 (PMC11989006; doi:10.3390/foods14071107)
Supplement: Supplementary file 1 [file foods-14-01107-s001.zip]

Archive with 1 entries (1 files):
- foods-3514604-supplementary.pdf
